# Supplementary material for: Arbuscular mycorrhizal fungi reduce arsenic uptake and improve plant growth in Lens culinaris
Source: PLoS One. 2019 May 16;14(5):e0211441. doi: 10.1371/journal.pone.0211441 (PMC6522021; doi:10.1371/journal.pone.0211441)
Supplement: S1 Dataset — (XLSX) [file pone.0211441.s001.xlsx]

## Sheet: Sheet1 (2)
	Dataset 1: Effect of arsenic (As) on biomass growth of lentil crops
Treatment	Rpelications	Shoot length at week 3 (cm)	Fresh weight at week 3 (g)	Dry weight of roots at week 9 (g)	Dry weight of shoots at week 9 (g)	Total dry weight of root and shoots at week 9 (g)
T1	M1R1T1	11	0.341	0.151	0.311	0.462
	M1R2T1	12	0.393	0.163	0.651	0.814
	M1R3T1	12	0.343	0.101	0.901	1.002
	M1R4T1	12	0.541	0.151	1.112	1.263
	M1R5T1	12.5	0.471	0.12	0.871	0.991
	M1	11.9	0.4178	0.1372	0.7692	0.9064
	M2R1T1	12	0.421	0.041	0.212	0.253
	M2R2T1	12	0.351	0.052	0.551	0.603
	M2R3T1	13	0.441	0.056	0.541	0.597
	M2R4T1	13	0.452	0.081	0.701	0.782
	M2R5T1	12.5	0.441	0.082	0.612	0.694
	M2	12.5	0.4212	0.0624	0.5234	0.5858
	M2
		11	0.482	0.072	0.682	0.754
	M2R1T2	12	0.381	0.071	0.663	0.734
	M2R2T2	12.5	0.542	0.052	0.506	0.558
	M2R3T2	12.5	0.521	0.042	0.311	0.353
	M2R4T2	12.5	0.371	0.091	0.413	0.504
	M3	12.1	0.4594	0.0656	0.515	0.5806
	M3
	M3	11.5	0.571	0.033	0.613	0.646
		11.5	0.322	0.032	0.591	0.623
	M2R1T3	11	0.452	0.043	0.473	0.516
	M2R2T3	12.5	0.441	0.032	0.203	0.235
	M2R3T3	11	0.461	0.043	0.129	0.172
	M4	11.5	0.4494	0.0366	0.4018	0.4384
	M2R5T3
	M4	11.5	0.582	0.063	0.541	0.604
	M4	12	0.463	0.043	0.47	0.513
		11	0.451	0.034	0.29	0.324
	M2R1T4	10.5	0.363	0.043	0.312	0.355
	M2R2T4	11	0.401	0.053	0.43	0.483
	M5	11.2	0.452	0.0472	0.4086	0.4558
	M2
		11.5	0.3901	0.093	0.742	0.835
	M2R1T2	11.5	0.306	0.053	0.483	0.536
	M2R2T2	11	0.311	0.073	0.263	0.336
	M2R3T2	10	0.341	0.063	0.631	0.694
	M2R4T2	11	0.312	0.063	0.413	0.476
	M6	11	0.33202	0.069	0.5064	0.5754
	M2
	M2	12	0.491	0.084	1.11	1.194
		10.5	0.331	0.074	0.651	0.725
	M2R1T3	11	0.501	0.073	0.512	0.585
	M2R2T3	14	0.311	0.074	0.542	0.616
	M2R3T3	11	0.412	0.064	0.381	0.445
	M7	11.7	0.4092	0.0738	0.6392	0.713
T2	M1R1T2	11.5	0.499	0.083	0.852	0.935
	M1R2T2	10.5	0.439	0.073	0.713	0.786
	M1R3T2	11	0.476	0.062	0.863	0.925
	M1R4T2	11	0.483	0.051	0.583	0.634
	M1R5T2	11	0.461	0.063	0.963	1.026
	M1	11	0.4716	0.0664	0.7948	0.8612
	M2R1T1	12	0.481	0.092	0.593	0.685
	M2R2T1	11.5	0.392	0.063	0.783	0.846
	M2R3T1	11	0.341	0.072	0.652	0.724
	M2R4T1	11	0.351	0.041	0.463	0.504
	M2R5T1	11.5	0.391	0.051	0.513	0.564
	M2	11.4	0.3912	0.0638	0.6008	0.6646
	M2
		11	0.414	0.071	0.683	0.754
	M2R1T2	12	0.516	0.042	0.201	0.243
	M2R2T2	11.5	0.481	0.051	0.462	0.513
	M2R3T2	11	0.351	0.051	0.453	0.504
	M2R4T2	11.5	0.523	0.082	0.63	0.712
	M3	11.4	0.457	0.0594	0.4858	0.5452
	M3
	M3	10.5	0.462	0.043	0.381	0.424
		10.5	0.441	0.073	0.511	0.584
	M2R1T3	10	0.451	0.061	0.393	0.454
	M2R2T3	9	0.382	0.032	0.231	0.263
	M2R3T3	10	0.451	0.051	0.301	0.352
	M4	10	0.4374	0.052	0.3634	0.4154
	M2R5T3
	M4	9.5	0.511	0.051	0.491	0.542
	M4	10	0.523	0.062	0.632	0.694
		10	0.491	0.083	0.482	0.565
	M2R1T4	9.5	0.443	0.051	0.286	0.337
	M2R2T4	10	0.415	0.052	0.461	0.513
	M5	9.8	0.4766	0.0598	0.4704	0.5302
	M2
		9	0.352	0.062	0.661	0.723
	M2R1T2	9.5	0.442	0.061	0.691	0.752
	M2R2T2	9	0.413	0.091	0.553	0.644
	M2R3T2	10	0.35	0.043	0.402	0.445
	M2R4T2	10	0.54	0.061	0.301	0.362
	M6	9.5	0.4194	0.0636	0.5216	0.5852
	M2
	M2	9.5	0.421	0.091	0.821	0.912
		11.5	0.56	0.081	0.701	0.782
	M2R1T3	10	0.311	0.092	0.591	0.683
	M2R2T3	11	0.34	0.052	0.582	0.634
	M2R3T3	10	0.382	0.091	0.623	0.714
	M7	10.4	0.4028	0.0814	0.6636	0.745
T3	M1R1T3	9.5	0.173	0.031	0.082	0.113
	M1R2T3	9	0.212	0.031	0.072	0.103
	M1R3T3	9	0.161	0.041	0.062	0.103
	M1R4T3	9.5	0.211	0.032	0.123	0.155
	M1R5T3	8.5	0.232	0.032	0.083	0.115
	M1	9.1	0.1978	0.0334	0.0844	0.1178
	M2R1T1	9	0.161	0.033	0.143	0.176
	M2R2T1	9	0.261	0.034	0.083	0.117
	M2R3T1	9.5	0.221	0.044	0.092	0.136
	M2R4T1	8	0.184	0.035	0.033	0.068
	M2R5T1	9	0.213	0.033	0.033	0.066
	M2	8.9	0.208	0.0358	0.0768	0.1126
	M2
		10	0.212	0.033	0.153	0.186
	M2R1T2	9.5	0.281	0.032	0.123	0.155
	M2R2T2	9	0.155	0.043	0.262	0.305
	M2R3T2	10.5	0.243	0.041	0.183	0.224
	M2R4T2	10	0.253	0.042	0.172	0.214
	M3	9.8	0.2288	0.0382	0.1786	0.2168
	M3
	M3	7	0.193	0.022	0.173	0.195
		8	0.182	0.023	0.123	0.146
	M2R1T3	8	0.223	0.033	0.183	0.216
	M2R2T3	9	0.181	0.033	0.073	0.106
	M2R3T3	9.5	0.191	0.024	0.143	0.167
	M4	8.3	0.194	0.027	0.139	0.166
	M2R5T3
	M4	9	0.212	0.044	0.073	0.117
	M4	8.5	0.182	0.042	0.043	0.085
		6.5	0.181	0.091	0.103	0.194
	M2R1T4	7	0.223	0.052	0.165	0.217
	M2R2T4	7	0.151	0.042	0.117	0.159
	M5	7.6	0.1898	0.0542	0.1002	0.1544
	M2
		7	0.192	0.043	0.144	0.187
	M2R1T2	7	0.182	0.042	0.043	0.085
	M2R2T2	7.5	0.241	0.033	0.083	0.116
	M2R3T2	6	0.213	0.061	0.092	0.153
	M2R4T2	8	0.214	0.052	0.112	0.164
	M6	7.1	0.2084	0.0462	0.0948	0.141
	M2
	M2	7	0.161	0.033	0.123	0.156
		7	0.243	0.042	0.231	0.273
	M2R1T3	9	0.253	0.031	0.363	0.394
	M2R2T3	7.5	0.221	0.032	0.122	0.154
	M2R3T3	10	0.212	0.031	0.163	0.194
	M7	8.1	0.218	0.0338	0.2004	0.2342
	Effect of arsenic (As) on root and shoot mass of Lentil crops
Treatment	Rpelications	Shoot length at week 3 (cm)	Fresh weight at week 3 (g)	Dry weight of roots at week 9 (g)	Dry weight of shoots at week 9 (g)
T1	M1R1T1	11	0.341	0.151	0.711
	M1R2T1	12	0.393	0.163	0.651
	M1R3T1	12	0.343	0.101	0.801
	M1R4T1	12	0.541	0.151	0.81
	M1R5T1	12.5	0.471	0.12	0.871
		11.9	0.4178	0.1372	0.7688
		0.547723	0.086771	0.0257527	0.0871734
	M2R1T1	12	0.421	0.041	0.412
	M2R2T1	12	0.351	0.052	0.551
	M2R3T1	13	0.441	0.056	0.541
	M2R4T1	13	0.452	0.081	0.501
	M2R5T1	12.5	0.441	0.082	0.612
		12.5	0.4212	0.0624	0.5234
		0.5	0.0408069	0.0182839	0.0738803
	M3R1T1	11	0.482	0.072	0.582
	M3R2T1	12	0.381	0.071	0.563
	M3R3T1	12.5	0.542	0.052	0.506
	M3R4T1	12.5	0.521	0.042	0.511
	M3R5T1	12.5	0.371	0.091	0.413
		12.1	0.4594	0.0656	0.515
		0.65192	0.0791979	0.0190866	0.0657533
	M4R1T1	11.5	0.571	0.033	0.413
	M4R2T1	11.5	0.322	0.032	0.491
	M4R3T1	11	0.452	0.043	0.473
	M4R4T1	12.5	0.441	0.032	0.303
	M4R5T1	11	0.461	0.043	0.329
		11.5	0.4494	0.0366	0.4018
		0.612372	0.0883589	0.00585662	0.0839833
	M5R1T1	11.5	0.582	0.063	0.441
	M5R2T1	12	0.463	0.043	0.47
	M5R3T1	11	0.451	0.034	0.39
	M5R4T1	10.5	0.363	0.043	0.312
	M5R5T1	11	0.401	0.053	0.43
		11.2	0.452	0.0472	0.4086
		0.570088	0.0829819	0.0110995	0.0611457
	M6R1T1	11.5	0.3901	0.093	0.542
	M6R2T1	11.5	0.306	0.053	0.483
	M6R3T1	11	0.311	0.073	0.463
	M6R4T1	10	0.341	0.063	0.631
	M6R5T1	11	0.312	0.063	0.413
		11	0.33202	0.069	0.5064
		0.612372	0.0352619	0.0151658	0.0835871
	M7R1T1	12	0.491	0.084	0.61
	M7R2T1	10.5	0.331	0.074	0.651
	M7R3T1	11	0.501	0.073	0.712
	M7R4T1	14	0.311	0.074	0.542
	M7R5T1	11	0.412	0.064	0.681
		11.7	0.4092	0.0738	0.6392
		1.39642	0.0878704	0.0070852	0.0661188
T2	M1R1T2	11.5	0.499	0.083	0.852
	M1R2T2	10.5	0.439	0.073	0.713
	M1R3T2	11	0.476	0.062	0.863
	M1R4T2	11	0.483	0.051	0.783
	M1R5T2	11	0.461	0.063	0.763
		11	0.4716	0.0664	0.7948
		0.353553	0.0227772	0.0121161	0.062779
	M2R1T2	12	0.481	0.092	0.593
	M2R2T2	11.5	0.392	0.063	0.583
	M2R3T2	11	0.341	0.072	0.652
	M2R4T2	11	0.351	0.041	0.663
	M2R5T2	11.5	0.391	0.051	0.513
		11.4	0.3912	0.0638	0.6008
		0.41833	0.0552286	0.0196647	0.0603672
	M3R1T2	11	0.414	0.071	0.483
	M3R2T2	12	0.516	0.042	0.401
	M3R3T2	11.5	0.481	0.051	0.462
	M3R4T2	11	0.351	0.051	0.453
	M3R5T2	11.5	0.523	0.082	0.63
		11.4	0.457	0.0594	0.4858
		0.41833	0.0655713	0.0165015	0.0860738
	M4R1T2	10.5	0.462	0.043	0.381
	M4R2T2	10.5	0.441	0.073	0.411
	M4R3T2	10	0.451	0.061	0.393
	M4R4T2	9	0.382	0.032	0.331
	M4R5T2	10	0.451	0.051	0.301
		10	0.4374	0.052	0.3634
		0.612372	0.0284858	0.015843	0.0458127
	M5R1T2	9.5	0.511	0.051	0.491
	M5R2T2	10	0.523	0.062	0.432
	M5R3T2	10	0.491	0.083	0.482
	M5R4T2	9.5	0.443	0.051	0.386
	M5R5T2	10	0.415	0.052	0.461
		9.8	0.4766	0.0598	0.4504
		0.273861	0.0460087	0.0137732	0.0425594
	M6R1T2	9	0.352	0.062	0.661
	M6R2T2	9.5	0.442	0.061	0.491
	M6R3T2	9	0.413	0.091	0.553
	M6R4T2	10	0.35	0.043	0.402
	M6R5T2	10	0.54	0.061	0.501
		9.5	0.4194	0.0636	0.5216
		0.5	0.0781908	0.0172569	0.0949779
	M7R1T2	9.5	0.421	0.091	0.621
	M7R2T2	11.5	0.46	0.081	0.701
	M7R3T2	10	0.411	0.092	0.591
	M7R4T2	11	0.34	0.052	0.782
	M7R5T2	10	0.382	0.091	0.623
		10.4	0.4028	0.0814	0.6636
		0.821584	0.044852	0.0170382	0.0777033
T3	M1R1T3	9.5	0.173	0.031	0.082
	M1R2T3	9	0.212	0.031	0.072
	M1R3T3	9	0.161	0.041	0.062
	M1R4T3	9.5	0.211	0.032	0.123
	M1R5T3	8.5	0.232	0.032	0.083
		9.1	0.1978	0.0334	0.0844
		0.41833	0.0296429	0.00427785	0.0232013
	M2R1T3	9	0.161	0.033	0.143
	M2R2T3	9	0.261	0.034	0.083
	M2R3T3	9.5	0.221	0.044	0.092
	M2R4T3	8	0.184	0.035	0.033
	M2R5T3	9	0.213	0.033	0.033
		8.9	0.208	0.0358	0.0768
		0.547723	0.0380395	0.00931665	0.0460673
	M3R1T3	10	0.212	0.033	0.153
	M3R2T3	9.5	0.281	0.032	0.123
	M3R3T3	9	0.155	0.043	0.262
	M3R4T3	10.5	0.243	0.041	0.183
	M3R5T3	10	0.253	0.042	0.172
		9.8	0.2288	0.0382	0.1786
		0.570088	0.0480645	0.00526308	0.0518777
	M4R1T3	8	0.193	0.022	0.173
	M4R2T3	8	0.182	0.023	0.123
	M4R3T3	8	0.223	0.033	0.183
	M4R4T3	9	0.181	0.033	0.073
	M4R5T3	8.5	0.191	0.024	0.143
		8.3	0.194	0.027	0.139
		0.447214	0.0170587	0.00552268	0.0439318
	M5R1T3	7	0.212	0.044	0.073
	M5R2T3	8.5	0.182	0.042	0.043
	M5R3T3	8.5	0.181	0.091	0.103
	M5R4T3	7	0.223	0.052	0.165
	M5R5T3	7	0.151	0.042	0.117
		7.6	0.1898	0.0542	0.1002
		1.2688	0.0284552	0.0209809	0.0460999
	M6R1T3	7	0.192	0.043	0.144
	M6R2T3	7	0.182	0.042	0.043
	M6R3T3	7.5	0.241	0.033	0.083
	M6R4T3	6	0.213	0.061	0.092
	M6R5T3	8	0.214	0.052	0.112
		7.1	0.2084	0.0462	0.0948
		1.48324	0.0228101	0.010663	0.0372384
	M7R1T3	7	0.161	0.033	0.223
	M7R2T3	7	0.243	0.042	0.231
	M7R3T3	9	0.253	0.031	0.263
	M7R4T3	7.5	0.221	0.032	0.122
	M7R5T3	10	0.212	0.031	0.163
		8.1	0.218	0.0338	0.2004
		1.34164	0.0358608	0.00931665	0.0568137

## Sheet: Sheet1
		Effect of arsenic (As) on root and shoot damage of Lentil crops in pot at week three and nine during 2015-16 growing season in Banagldesh
	Treatment	Rpelications	Shoot length at week 3 (cm)	Fresh weight at week 3 (g)	Dry weight of roots at week 9 (g)	Dry weight of shoots at week 9 (g)	Total dry weight of root and shoots at week 9 (g)
	T1	M1R1T1	11	0.341	0.151	0.311	0.462
		M1R2T1	12	0.393	0.163	0.651	0.814
		M1R3T1	12	0.343	0.101	0.901	1.002
		M1R4T1	12	0.541	0.151	1.112	1.263
		M1R5T1	12.5	0.471	0.12	0.871	0.991
			11.9	0.4178	0.1372	0.7692	0.9064
		M2R1T1	12	0.421	0.041	0.212	0.253
		M2R2T1	12	0.351	0.052	0.551	0.603
		M2R3T1	13	0.441	0.056	0.541	0.597
		M2R4T1	13	0.452	0.081	0.701	0.782
		M2R5T1	12.5	0.441	0.082	0.612	0.694
			12.5	0.4212	0.0624	0.5234	0.5858
		M3R1T1	11	0.482	0.072	0.682	0.754
		M3R2T1	12	0.381	0.071	0.663	0.734
		M3R3T1	12.5	0.542	0.052	0.506	0.558
		M3R4T1	12.5	0.521	0.042	0.311	0.353
		M3R5T1	12.5	0.371	0.091	0.413	0.504
			12.1	0.4594	0.0656	0.515	0.5806
		M4R1T1	11.5	0.571	0.033	0.613	0.646
		M4R2T1	11.5	0.322	0.032	0.591	0.623
		M4R3T1	11	0.452	0.043	0.473	0.516
		M4R4T1	12.5	0.441	0.032	0.203	0.235
		M4R5T1	11	0.461	0.043	0.129	0.172
			11.5	0.4494	0.0366	0.4018	0.4384
		M5R1T1	11.5	0.582	0.063	0.541	0.604
		M5R2T1	12	0.463	0.043	0.47	0.513
		M5R3T1	11	0.451	0.034	0.29	0.324
		M5R4T1	10.5	0.363	0.043	0.312	0.355
		M5R5T1	11	0.401	0.053	0.43	0.483
			11.2	0.452	0.0472	0.4086	0.4558
		M6R1T1	11.5	0.3901	0.093	0.742	0.835
		M6R2T1	11.5	0.306	0.053	0.483	0.536
		M6R3T1	11	0.311	0.073	0.263	0.336
		M6R4T1	10	0.341	0.063	0.631	0.694
		M6R5T1	11	0.312	0.063	0.413	0.476
			11	0.33202	0.069	0.5064	0.5754
		M7R1T1	12	0.491	0.084	1.11	1.194
		M7R2T1	10.5	0.331	0.074	0.651	0.725
		M7R3T1	11	0.501	0.073	0.512	0.585
		M7R4T1	14	0.311	0.074	0.542	0.616
		M7R5T1	11	0.412	0.064	0.381	0.445
			11.7	0.4092	0.0738	0.6392	0.713
	T2	M1R1T2	11.5	0.499	0.083	0.852	0.935
		M1R2T2	10.5	0.439	0.073	0.713	0.786
		M1R3T2	11	0.476	0.062	0.863	0.925
		M1R4T2	11	0.483	0.051	0.583	0.634
		M1R5T2	11	0.461	0.063	0.963	1.026
			11	0.4716	0.0664	0.7948	0.8612
		M2R1T2	12	0.481	0.092	0.593	0.685
		M2R2T2	11.5	0.392	0.063	0.783	0.846
		M2R3T2	11	0.341	0.072	0.652	0.724
		M2R4T2	11	0.351	0.041	0.463	0.504
		M2R5T2	11.5	0.391	0.051	0.513	0.564
			11.4	0.3912	0.0638	0.6008	0.6646
		M3R1T2	11	0.414	0.071	0.683	0.754
		M3R2T2	12	0.516	0.042	0.201	0.243
		M3R3T2	11.5	0.481	0.051	0.462	0.513
		M3R4T2	11	0.351	0.051	0.453	0.504
		M3R5T2	11.5	0.523	0.082	0.63	0.712
			11.4	0.457	0.0594	0.4858	0.5452
		M4R1T2	10.5	0.462	0.043	0.381	0.424
		M4R2T2	10.5	0.441	0.073	0.511	0.584
		M4R3T2	10	0.451	0.061	0.393	0.454
		M4R4T2	9	0.382	0.032	0.231	0.263
		M4R5T2	10	0.451	0.051	0.301	0.352
			10	0.4374	0.052	0.3634	0.4154
		M5R1T2	9.5	0.511	0.051	0.491	0.542
		M5R2T2	10	0.523	0.062	0.632	0.694
		M5R3T2	10	0.491	0.083	0.482	0.565
		M5R4T2	9.5	0.443	0.051	0.286	0.337
		M5R5T2	10	0.415	0.052	0.461	0.513
			9.8	0.4766	0.0598	0.4704	0.5302
		M6R1T2	9	0.352	0.062	0.661	0.723
		M6R2T2	9.5	0.442	0.061	0.691	0.752
		M6R3T2	9	0.413	0.091	0.553	0.644
		M6R4T2	10	0.35	0.043	0.402	0.445
		M6R5T2	10	0.54	0.061	0.301	0.362
			9.5	0.4194	0.0636	0.5216	0.5852
		M7R1T2	9.5	0.421	0.091	0.821	0.912
		M7R2T2	11.5	0.56	0.081	0.701	0.782
		M7R3T2	10	0.311	0.092	0.591	0.683
		M7R4T2	11	0.34	0.052	0.582	0.634
		M7R5T2	10	0.382	0.091	0.623	0.714
			10.4	0.4028	0.0814	0.6636	0.745
	T3	M1R1T3	9.5	0.173	0.031	0.082	0.113
		M1R2T3	9	0.212	0.031	0.072	0.103
		M1R3T3	9	0.161	0.041	0.062	0.103
		M1R4T3	9.5	0.211	0.032	0.123	0.155
		M1R5T3	8.5	0.232	0.032	0.083	0.115
			9.1	0.1978	0.0334	0.0844	0.1178
		M2R1T3	9	0.161	0.033	0.143	0.176
		M2R2T3	9	0.261	0.034	0.083	0.117
		M2R3T3	9.5	0.221	0.044	0.092	0.136
		M2R4T3	8	0.184	0.035	0.033	0.068
		M2R5T3	9	0.213	0.033	0.033	0.066
			8.9	0.208	0.0358	0.0768	0.1126
		M3R1T3	10	0.212	0.033	0.153	0.186
		M3R2T3	9.5	0.281	0.032	0.123	0.155
		M3R3T3	9	0.155	0.043	0.262	0.305
		M3R4T3	10.5	0.243	0.041	0.183	0.224
		M3R5T3	10	0.253	0.042	0.172	0.214
			9.8	0.2288	0.0382	0.1786	0.2168
		M4R1T3	7	0.193	0.022	0.173	0.195
		M4R2T3	8	0.182	0.023	0.123	0.146
		M4R3T3	8	0.223	0.033	0.183	0.216
		M4R4T3	9	0.181	0.033	0.073	0.106
		M4R5T3	9.5	0.191	0.024	0.143	0.167
			8.3	0.194	0.027	0.139	0.166
		M5R1T3	9	0.212	0.044	0.073	0.117
		M5R2T3	8.5	0.182	0.042	0.043	0.085
		M5R3T3	6.5	0.181	0.091	0.103	0.194
		M5R4T3	7	0.223	0.052	0.165	0.217
		M5R5T3	7	0.151	0.042	0.117	0.159
			7.6	0.1898	0.0542	0.1002	0.1544
		M6R1T3	7	0.192	0.043	0.144	0.187
		M6R2T3	7	0.182	0.042	0.043	0.085
		M6R3T3	7.5	0.241	0.033	0.083	0.116
		M6R4T3	6	0.213	0.061	0.092	0.153
		M6R5T3	8	0.214	0.052	0.112	0.164
			7.1	0.2084	0.0462	0.0948	0.141
		M7R1T3	7	0.161	0.033	0.123	0.156
		M7R2T3	7	0.243	0.042	0.231	0.273
		M7R3T3	9	0.253	0.031	0.363	0.394
		M7R4T3	7.5	0.221	0.032	0.122	0.154
		M7R5T3	10	0.212	0.031	0.163	0.194
			8.1	0.218	0.0338	0.2004	0.2342
