# Supplementary material for: Arbuscular mycorrhizal fungi reduce arsenic uptake and improve plant growth in Lens culinaris
Source: PLoS One. 2019 May 16;14(5):e0211441. doi: 10.1371/journal.pone.0211441 (PMC6522021; doi:10.1371/journal.pone.0211441)
Supplement: S2 Dataset — (XLS) [file pone.0211441.s002.xls]

## Sheet: Sheet1
Dataset 2: Arsenic accumulation in lentil grains from contaminted soils (5 mg/kg conc. soils)
Name of varieties	Plot	Arsenic in grains (mg/kg)
BARI Mashur 1	1	0.3855
BARI Mashur 1	1	0.4843
BARI Mashur 1	1	0.4807
		0.450167		Variety	As in grains
		0.0560319		BARI Mashur 1	0.45
BARI Mashur 2	2	0.22855		BARI Mashur 2	0.237
BARI Mashur 2	2	0.25875		BARI Mashur 3	0.133
BARI Mashur 2	2	0.2227		BARI Mashur 4	0.298
		0.236667		BARI Mashur 5	0.17
		0.0193471		BARI Mashur 6	0.262
BARI Mashur 3	3	0.14		BARI Mashur 7	0.029
BARI Mashur 3	3	0.13
BARI Mashur 3	3	0.13
		0.133333
		0.0057735
BARI Mashur 4	4	0.3541
BARI Mashur 4	4	0.34125
BARI Mashur 4	4	0.2
		0.29845
		0.0855019
BARI Mashur 5	5	0.1
BARI Mashur 5	5	0.2018
BARI Mashur 5	5	0.20875
		0.1703
		0.0608798
BARI Mashur 6	6	0.29715
BARI Mashur 6	6	0.15995
BARI Mashur 6	6	0.3285
		0.261867
		0.0896435
BARI Mashur 7	7	0.0367
BARI Mashur 7	7	0.03
BARI Mashur 7	7	0.o2
		0.03335
		0.00473762
