# Supplementary material for: Arbuscular mycorrhizal fungi reduce arsenic uptake and improve plant growth in Lens culinaris
Source: PLoS One. 2019 May 16;14(5):e0211441. doi: 10.1371/journal.pone.0211441 (PMC6522021; doi:10.1371/journal.pone.0211441)
Supplement: S3 Dataset — (XLSX) [file pone.0211441.s003.xlsx]

## Sheet: Sheet1
Dataset 3: AMF improve biomass growth of lentil crops grown in arsenic soil
Shoot Length	Non-AMF soils (8mg/kg As)	AMF soils (8 mg/kg As)	Non-AMF soils (45mg/kg As)	AMF soils (45 mg/kg As)
BARI Mashur 1	6.8	9.8	5.8	9.4
BARI Mashur 5	6.2	13.4	3.8	9.2
BARI Mashur 1	R1	R2	R3	R4	R5	Avg	STDEV
Non-AMF soils (8 mg/kg As)	6.9	6.8	6.9	6.6	6.8	6.8	0.122474
AMF soils (8 mg/kg As)	9.8	9.7	10	9.9	9.6	9.8	0.158114
Non-AMF soils (45mg/kg As)	6	5.7	5.6	5.9	5.8	5.8	0.158114
AMF soils (45 mg/kg As)	9.2	9.4	9.6	9.4	9.4	9.4	0.141421
BARI Mashur 5
Non-AMF soils (8 mg/kg As)	6.4	6.2	6	6.2	6.2	6.2	0.141421
AMF soils (8 mg/kg As)	13.6	12.9	13.4	13.6	13.5	13.4	0.291548
Non-AMF soils (45mg/kg As)	3.9	3.8	3.6	3.8	3.9	3.8	0.122474
AMF soils (45 mg/kg As)	9.2	9	9.3	9.1	9.4	9.2	0.158114
F. wt. Shoot. Wk 5	Non-AMF soils (8mg/kg As)	AMF soils (8 mg/kg As)	Non-AMF soils (45mg/kg As)	AMF soils (45 mg/kg As)
BARI Mashur 1	2.13	2.19	0.646	1.568
BARI Mashur 5	1.828	2.12	0.624	2.318
	BARI Mashur 1	R1	R2	R3	R4	R5	Avg	STDEV
	Non-AMF soils (8 mg/kg As)	2.1	1.95	2.4	2.2	2	2.13	0.178885
	AMF soils (8 mg/kg As)	2.2	2.16	2.21	2.16	2.22	2.19	0.0282843
	Non-AMF soils (45mg/kg As)	0.64	0.67	0.66	0.62	0.64	0.646	0.0194936
	AMF soils (45 mg/kg As)	1.53	1.63	1.54	1.56	1.58	1.568	0.0396232
	BARI Mashur 5
	Non-AMF soils (8 mg/kg As)	1.828	1.802	1.86	1.81	1.84	1.828	0.0232809
	AMF soils (8 mg/kg As)	2.11	2.14	2.12	2.13	2.1	2.12	0.0158114
	Non-AMF soils (45mg/kg As)	0.626	0.599	0.623	0.628	0.644	0.624	0.016171
	AMF soils (45 mg/kg As)	2.33	2.35	2.32	2.29	2.3	2.318	0.0238747
Dry. wt. Shoot. Wk 5	Non-AMF soils (8mg/kg As)	AMF soils (8 mg/kg As)	Non-AMF soils (45mg/kg As)	AMF soils (45 mg/kg As)
BARI Mashur 1	0.668	0.78	0.398	0.496
BARI Mashur 5	0.438	0.638	0.304	0.618
	BARI Mashur 1	R1	R2	R3	R4	R5	Avg	STDEV
	Non-AMF soils (8 mg/kg As)	0.658	0.67	0.678	0.681	0.653	0.668	0.012227
	AMF soils (8 mg/kg As)	0.76	0.82	0.79	0.72	0.81	0.78	0.0406202
	Non-AMF soils (45mg/kg As)	0.42	0.387	0.385	0.388	0.41	0.398	0.0159531
	AMF soils (45 mg/kg As)	0.5	0.488	0.52	0.475	0.497	0.496	0.016568
	BARI Mashur 5
	Non-AMF soils (8 mg/kg As)	0.439	0.423	0.456	0.44	0.432	0.438	0.012145
	AMF soils (8 mg/kg As)	0.625	0.638	0.638	0.693	0.596	0.638	0.0352065
	Non-AMF soils (45mg/kg As)	0.286	0.321	0.31	0.291	0.302	0.302	0.0141598
	AMF soils (45 mg/kg As)	0.612	0.623	0.64	0.616	0.599	0.618	0.0150831
Fresh. wt. root. Wk 5	Non-AMF soils (8mg/kg As)	AMF soils (8 mg/kg As)	Non-AMF soils (45mg/kg As)	AMF soils (45 mg/kg As)
BARI Mashur 1	0.378	0.434	0.386	0.47
BARI Mashur 5	0.496	0.472	0.26	1.124
	BARI Mashur 1	R1	R2	R3	R4	R5	Avg	STDEV
	Non-AMF soils (8 mg/kg As)	0.392	0.369	0.379	0.367	0.383	0.378	0.0102956
	AMF soils (8 mg/kg As)	0.433	0.412	0.453	0.432	0.44	0.434	0.0148829
	Non-AMF soils (45mg/kg As)	0.386	0.376	0.369	0.41	0.389	0.386	0.0156045
	AMF soils (45 mg/kg As)	0.469	0.476	0.489	0.467	0.449	0.47	0.0145602
	BARI Mashur 5
	Non-AMF soils (8 mg/kg As)	0.493	0.53	0.486	0.51	0.461	0.496	0.0259133
	AMF soils (8 mg/kg As)	0.47	0.487	0.477	0.455	0.471	0.472	0.0116619
	Non-AMF soils (45mg/kg As)	0.27	0.24	0.28	0.25	0.26	0.26	0.0158114
	AMF soils (45 mg/kg As)	1.11	1.09	1.24	1.1	1.08	1.124	0.0658027
Dry. wt. root. Wk 5	Non-AMF soils (8mg/kg As)	AMF soils (8 mg/kg As)	Non-AMF soils (45mg/kg As)	AMF soils (45 mg/kg As)
BARI Mashur 1	0.272	0.285	0.324	0.355
BARI Mashur 5	0.314	0.352	0.242	0.48
	BARI Mashur 1	R1	R2	R3	R4	R5	Avg	STDEV
	Non-AMF soils (8 mg/kg As)	0.272	0.279	0.286	0.267	0.256	0.272	0.0114673
	AMF soils (8 mg/kg As)	0.285	0.298	0.267	0.298	0.277	0.285	0.0134722
	Non-AMF soils (45mg/kg As)	0.307	0.342	0.34	0.311	0.32	0.324	0.0162327
	AMF soils (45 mg/kg As)	0.332	0.352	0.365	0.358	0.368	0.355	0.0142829
	BARI Mashur 5
	Non-AMF soils (8 mg/kg As)	0.301	0.312	0.334	0.31	0.313	0.314	0.012145
	AMF soils (8 mg/kg As)	0.351	0.345	0.343	0.346	0.375	0.352	0.0131909
	Non-AMF soils (45mg/kg As)	0.244	0.228	0.279	0.225	0.234	0.242	0.0219203
	AMF soils (45 mg/kg As)	0.47	0.53	0.49	0.46	0.45	0.48	0.0316228
